# Supplementary material for: Bionanocomposite Four-Channel Biosensor for Rapid and Convenient Monitoring of Glucose, Lactate, Ethanol and Starch
Source: Gels. 2025 May 12;11(5):355. doi: 10.3390/gels11050355 (PMC12111602; doi:10.3390/gels11050355)
Supplement: Supplementary file 1 [file gels-11-00355-s001.zip]

Archive with 1 entries (1 files):
- gels-3602346-supplementary.pdf
